# Supplementary material for: Dosage Transmission Disequilibrium Test (dTDT) for Linkage and Association Detection
Source: PLoS One. 2013 May 14;8(5):e63526. doi: 10.1371/journal.pone.0063526 (PMC3653954; doi:10.1371/journal.pone.0063526)
Supplement: Table S1 — Dominant (K = 0.01). (XLSX) [file pone.0063526.s001.xlsx]

## Sheet: dominant_0.01
R	p1	p2	q1	q2	f11	f12	f22	trios	chisq	pVal
0.5	0.7071	0.2929	0.7071	0.2929	0.009	0.011	0.011	1000	6.86145	0.00492898
0.5	0.999	0.001	0.999	0.001	0.009	0.5	0.5	1000	51.5836	3.49473e-13
0.5	0.9993	0.0007	0.9993	0.0007	0.009	0.7	0.7	1000	37.5769	4.50527e-10
0.5	0.9994	0.0006	0.9994	0.0006	0.009	0.9	0.9	1000	58.5968	9.83648e-15
0.5	0.9995	0.0005	0.9995	0.0005	0.009	1	1	1000	50.5823	5.8224e-13
0.5	0.5	0.5	0.5	0.5	0.007	0.011	0.011	1000	13.225	0.00014738
0.5	0.997	0.003	0.997	0.003	0.007	0.5	0.5	1000	141.116	7.6413e-33
0.5	0.9978	0.0022	0.9978	0.0022	0.007	0.7	0.7	1000	132.95	4.67058e-31
0.5	0.9983	0.0017	0.9983	0.0017	0.007	0.9	0.9	1000	144.965	1.10015e-33
0.5	0.9985	0.0015	0.9985	0.0015	0.007	1	1	1000	149.973	8.84362e-35
0.5	0.4082	0.5918	0.4082	0.5918	0.005	0.011	0.011	1000	10.9819	0.000496455
0.5	0.9949	0.0051	0.9949	0.0051	0.005	0.5	0.5	1000	233.776	4.49385e-53
0.5	0.9964	0.0036	0.9964	0.0036	0.005	0.7	0.7	1000	238.809	3.59123e-54
0.5	0.9972	0.0028	0.9972	0.0028	0.005	0.9	0.9	1000	239.925	2.0507e-54
0.5	0.9975	0.0025	0.9975	0.0025	0.005	1	1	1000	254.24	1.55176e-57
0.5	0.3536	0.6464	0.3536	0.6464	0.003	0.011	0.011	1000	7.36294	0.0037029
0.5	0.9929	0.0071	0.9929	0.0071	0.003	0.5	0.5	1000	325.136	5.52665e-73
0.5	0.995	0.005	0.995	0.005	0.003	0.7	0.7	1000	315.468	7.05265e-71
0.5	0.9961	0.0039	0.9961	0.0039	0.003	0.9	0.9	1000	325.266	5.1769e-73
0.5	0.9965	0.0035	0.9965	0.0035	0.003	1	1	1000	331.022	2.88782e-74
0.5	0.3162	0.6838	0.3162	0.6838	0.001	0.011	0.011	1000	7.09007	0.0043251
0.5	0.9909	0.0091	0.9909	0.0091	0.001	0.5	0.5	1000	398.1	7.15455e-89
0.5	0.9935	0.0065	0.9935	0.0065	0.001	0.7	0.7	1000	449.479	4.6929e-100
0.5	0.995	0.005	0.995	0.005	0.001	0.9	0.9	1000	437.88	1.56998e-97
0.5	0.9955	0.0045	0.9955	0.0045	0.001	1	1	1000	436.986	2.45647e-97
0.5	0.3015	0.6985	0.3015	0.6985	0	0.011	0.011	1000	8.27186	0.00221767
0.5	0.9899	0.0101	0.9899	0.0101	0	0.5	0.5	1000	433.512	1.40108e-96
0.5	0.9928	0.0072	0.9928	0.0072	0	0.7	0.7	1000	493.227	1.41764e-109
0.5	0.9944	0.0056	0.9944	0.0056	0	0.9	0.9	1000	489.83	7.77468e-109
0.5	0.995	0.005	0.995	0.005	0	1	1	1000	489.516	9.0983e-109
0.7	0.7071	0.2929	0.7071	0.2929	0.009	0.011	0.011	1000	1.4401	0.161808
0.7	0.999	0.001	0.999	0.001	0.009	0.5	0.5	1000	72.6384	7.8906e-18
0.7	0.9993	0.0007	0.9993	0.0007	0.009	0.7	0.7	1000	62.6069	1.28138e-15
0.7	0.9994	0.0006	0.9994	0.0006	0.009	0.9	0.9	1000	76.6528	1.03204e-18
0.7	0.9995	0.0005	0.9995	0.0005	0.009	1	1	1000	63.6097	7.69973e-16
0.7	0.5	0.5	0.5	0.5	0.007	0.011	0.011	1000	9.801	0.000948451
0.7	0.997	0.003	0.997	0.003	0.007	0.5	0.5	1000	196.004	7.8156e-45
0.7	0.9978	0.0022	0.9978	0.0022	0.007	0.7	0.7	1000	218.132	1.16075e-49
0.7	0.9983	0.0017	0.9983	0.0017	0.007	0.9	0.9	1000	216.127	3.1788e-49
0.7	0.9985	0.0015	0.9985	0.0015	0.007	1	1	1000	200.083	1.00649e-45
0.7	0.4082	0.5918	0.4082	0.5918	0.005	0.011	0.011	1000	13.0282	0.000163847
0.7	0.9949	0.0051	0.9949	0.0051	0.005	0.5	0.5	1000	347.012	9.5052e-78
0.7	0.9964	0.0036	0.9964	0.0036	0.005	0.7	0.7	1000	334.321	5.52047e-75
0.7	0.9972	0.0028	0.9972	0.0028	0.005	0.9	0.9	1000	345.821	1.72763e-77
0.7	0.9975	0.0025	0.9975	0.0025	0.005	1	1	1000	328.485	1.03037e-73
0.7	0.3536	0.6464	0.3536	0.6464	0.003	0.011	0.011	1000	13.7093	0.000113626
0.7	0.9929	0.0071	0.9929	0.0071	0.003	0.5	0.5	1000	456.936	1.1185e-101
0.7	0.995	0.005	0.995	0.005	0.003	0.7	0.7	1000	481.423	5.24798e-107
0.7	0.9961	0.0039	0.9961	0.0039	0.003	0.9	0.9	1000	488.342	1.6382e-108
0.7	0.9965	0.0035	0.9965	0.0035	0.003	1	1	1000	493.225	1.4188e-109
0.7	0.3162	0.6838	0.3162	0.6838	0.001	0.011	0.011	1000	11.3515	0.000405925
0.7	0.9909	0.0091	0.9909	0.0091	0.001	0.5	0.5	1000	585.898	9.79043e-130
0.7	0.9935	0.0065	0.9935	0.0065	0.001	0.7	0.7	1000	607.937	1.57419e-134
0.7	0.995	0.005	0.995	0.005	0.001	0.9	0.9	1000	605.004	6.84109e-134
0.7	0.9955	0.0045	0.9955	0.0045	0.001	1	1	1000	614.252	6.66188e-136
0.7	0.3015	0.6985	0.3015	0.6985	0	0.011	0.011	1000	8.27356	0.00221556
0.7	0.9899	0.0101	0.9899	0.0101	0	0.5	0.5	1000	679.373	4.58079e-150
0.7	0.9928	0.0072	0.9928	0.0072	0	0.7	0.7	1000	658.509	1.57841e-145
0.7	0.9944	0.0056	0.9944	0.0056	0	0.9	0.9	1000	681.845	1.32843e-150
0.7	0.995	0.005	0.995	0.005	0	1	1	1000	679.936	3.45444e-150
0.9	0.7071	0.2929	0.7071	0.2929	0.009	0.011	0.011	1000	9.75398	0.000973351
0.9	0.999	0.001	0.999	0.001	0.009	0.5	0.5	1000	86.6926	6.41e-21
0.9	0.9993	0.0007	0.9993	0.0007	0.009	0.7	0.7	1000	87.6968	3.85741e-21
0.9	0.9994	0.0006	0.9994	0.0006	0.009	0.9	0.9	1000	82.6762	4.89012e-20
0.9	0.9995	0.0005	0.9995	0.0005	0.009	1	1	1000	91.714	5.06106e-22
0.9	0.5	0.5	0.5	0.5	0.007	0.011	0.011	1000	5.329	0.012034
0.9	0.997	0.003	0.997	0.003	0.007	0.5	0.5	1000	266.977	2.59579e-60
0.9	0.9978	0.0022	0.9978	0.0022	0.007	0.7	0.7	1000	270.291	4.92207e-61
0.9	0.9983	0.0017	0.9983	0.0017	0.007	0.9	0.9	1000	266.278	3.68784e-60
0.9	0.9985	0.0015	0.9985	0.0015	0.007	1	1	1000	275.307	3.97105e-62
0.9	0.4082	0.5918	0.4082	0.5918	0.005	0.011	0.011	1000	10.1296	0.000791588
0.9	0.9949	0.0051	0.9949	0.0051	0.005	0.5	0.5	1000	424.325	1.39944e-94
0.9	0.9964	0.0036	0.9964	0.0036	0.005	0.7	0.7	1000	437.993	1.48311e-97
0.9	0.9972	0.0028	0.9972	0.0028	0.005	0.9	0.9	1000	434.621	8.03621e-97
0.9	0.9975	0.0025	0.9975	0.0025	0.005	1	1	1000	435.87	4.29752e-97
0.9	0.3536	0.6464	0.3536	0.6464	0.003	0.011	0.011	1000	16.6488	2.37128e-05
0.9	0.9929	0.0071	0.9929	0.0071	0.003	0.5	0.5	1000	604.04	1.10878e-133
0.9	0.995	0.005	0.995	0.005	0.003	0.7	0.7	1000	629.304	3.54656e-139
0.9	0.9961	0.0039	0.9961	0.0039	0.003	0.9	0.9	1000	615.26	4.02233e-136
0.9	0.9965	0.0035	0.9965	0.0035	0.003	1	1	1000	596.374	5.15403e-132
0.9	0.3162	0.6838	0.3162	0.6838	0.001	0.011	0.011	1000	20.3658	3.34253e-06
0.9	0.9909	0.0091	0.9909	0.0091	0.001	0.5	0.5	1000	780.164	5.55099e-172
0.9	0.9935	0.0065	0.9935	0.0065	0.001	0.7	0.7	1000	784.877	5.24421e-173
0.9	0.995	0.005	0.995	0.005	0.001	0.9	0.9	1000	800.576	2.02434e-176
0.9	0.9955	0.0045	0.9955	0.0045	0.001	1	1	1000	786.546	2.27422e-173
0.9	0.3015	0.6985	0.3015	0.6985	0	0.011	0.011	1000	14.2922	8.31483e-05
0.9	0.9899	0.0101	0.9899	0.0101	0	0.5	0.5	1000	863.629	3.96392e-190
0.9	0.9928	0.0072	0.9928	0.0072	0	0.7	0.7	1000	887.567	2.47761e-195
0.9	0.9944	0.0056	0.9944	0.0056	0	0.9	0.9	1000	854.765	3.35074e-188
0.9	0.995	0.005	0.995	0.005	0	1	1	1000	883.668	1.74461e-194
1	0.7071	0.2929	0.7071	0.2929	0.009	0.011	0.011	1000	3.16732	0.0460033
1	0.999	0.001	0.999	0.001	0.009	0.5	0.5	1000	104.773	6.91089e-25
1	0.9993	0.0007	0.9993	0.0007	0.009	0.7	0.7	1000	93.7228	1.8337e-22
1	0.9994	0.0006	0.9994	0.0006	0.009	0.9	0.9	1000	110.802	3.298e-26
1	0.9995	0.0005	0.9995	0.0005	0.009	1	1	1000	105.77	4.17813e-25
1	0.5	0.5	0.5	0.5	0.007	0.011	0.011	1000	10	0.000850037
1	0.997	0.003	0.997	0.003	0.007	0.5	0.5	1000	279.982	3.80195e-63
1	0.9978	0.0022	0.9978	0.0022	0.007	0.7	0.7	1000	285.339	2.58554e-64
1	0.9983	0.0017	0.9983	0.0017	0.007	0.9	0.9	1000	282.33	1.17068e-63
1	0.9985	0.0015	0.9985	0.0015	0.007	1	1	1000	286.343	1.56288e-64
1	0.4082	0.5918	0.4082	0.5918	0.005	0.011	0.011	1000	15.2532	4.97782e-05
1	0.9949	0.0051	0.9949	0.0051	0.005	0.5	0.5	1000	480.539	8.17375e-107
1	0.9964	0.0036	0.9964	0.0036	0.005	0.7	0.7	1000	489.349	9.89083e-109
1	0.9972	0.0028	0.9972	0.0028	0.005	0.9	0.9	1000	485.108	8.28081e-108
1	0.9975	0.0025	0.9975	0.0025	0.005	1	1	1000	501.113	2.72648e-111
1	0.3536	0.6464	0.3536	0.6464	0.003	0.011	0.011	1000	23.7611	5.66665e-07
1	0.9929	0.0071	0.9929	0.0071	0.003	0.5	0.5	1000	654.459	1.19931e-144
1	0.995	0.005	0.995	0.005	0.003	0.7	0.7	1000	689.096	3.51986e-152
1	0.9961	0.0039	0.9961	0.0039	0.003	0.9	0.9	1000	699.89	1.58199e-154
1	0.9965	0.0035	0.9965	0.0035	0.003	1	1	1000	681.529	1.5561e-150
1	0.3162	0.6838	0.3162	0.6838	0.001	0.011	0.011	1000	27.7992	6.95627e-08
1	0.9909	0.0091	0.9909	0.0091	0.001	0.5	0.5	1000	874.362	1.83933e-192
1	0.9935	0.0065	0.9935	0.0065	0.001	0.7	0.7	1000	868.286	3.85239e-191
1	0.995	0.005	0.995	0.005	0.001	0.9	0.9	1000	876.604	5.9888e-193
1	0.9955	0.0045	0.9955	0.0045	0.001	1	1	1000	880.263	9.59363e-194
1	0.3015	0.6985	0.3015	0.6985	0	0.011	0.011	1000	25.2506	2.61023e-07
1	0.9899	0.0101	0.9899	0.0101	0	0.5	0.5	1000	962.438	1.31386e-211
1	0.9928	0.0072	0.9928	0.0072	0	0.7	0.7	1000	971.308	1.55039e-213
1	0.9944	0.0056	0.9944	0.0056	0	0.9	0.9	1000	980.19	1.81818e-215
1	0.995	0.005	0.995	0.005	0	1	1	1000	986.076	9.55773e-217
