# Supplementary material for: Dosage Transmission Disequilibrium Test (dTDT) for Linkage and Association Detection
Source: PLoS One. 2013 May 14;8(5):e63526. doi: 10.1371/journal.pone.0063526 (PMC3653954; doi:10.1371/journal.pone.0063526)
Supplement: Table S3 — Dominant (K = 0.2). (XLSX) [file pone.0063526.s003.xlsx]

## Sheet: dominant_0.2
R	p1	p2	q1	q2	f11	f12	f22	trios	chisq	pVal
0.5	0.7071	0.2929	0.7071	0.2929	0.18	0.22	0.22	1000	5.85102	0.0088463
0.5	0.9682	0.0318	0.9682	0.0318	0.18	0.5	0.5	1000	15.1538	5.24857e-05
0.5	0.9806	0.0194	0.9806	0.0194	0.18	0.7	0.7	1000	20.2487	3.55433e-06
0.5	0.986	0.014	0.986	0.014	0.18	0.9	0.9	1000	18.3673	9.56021e-06
0.5	0.9877	0.0123	0.9877	0.0123	0.18	1	1	1000	24.4399	3.97923e-07
0.5	0.5	0.5	0.5	0.5	0.14	0.22	0.22	1000	3.249	0.0436037
0.5	0.9129	0.0871	0.9129	0.0871	0.14	0.5	0.5	1000	44.3366	1.4124e-11
0.5	0.9449	0.0551	0.9449	0.0551	0.14	0.7	0.7	1000	68.3435	6.96575e-17
0.5	0.9597	0.0403	0.9597	0.0403	0.14	0.9	0.9	1000	70.94	1.8665e-17
0.5	0.9645	0.0355	0.9645	0.0355	0.14	1	1	1000	72.6628	7.79333e-18
0.5	0.4082	0.5918	0.4082	0.5918	0.1	0.22	0.22	1000	9.31235	0.00124231
0.5	0.866	0.134	0.866	0.134	0.1	0.5	0.5	1000	86.805	6.05577e-21
0.5	0.9129	0.0871	0.9129	0.0871	0.1	0.7	0.7	1000	114.016	6.52031e-27
0.5	0.9354	0.0646	0.9354	0.0646	0.1	0.9	0.9	1000	123.252	6.19093e-29
0.5	0.9428	0.0572	0.9428	0.0572	0.1	1	1	1000	138.182	3.348e-32
0.5	0.3536	0.6464	0.3536	0.6464	0.06	0.22	0.22	1000	16.9307	2.04227e-05
0.5	0.8257	0.1743	0.8257	0.1743	0.06	0.5	0.5	1000	117.488	1.1314e-27
0.5	0.8839	0.1161	0.8839	0.1161	0.06	0.7	0.7	1000	159.294	8.12015e-37
0.5	0.9129	0.0871	0.9129	0.0871	0.06	0.9	0.9	1000	176.721	1.26691e-40
0.5	0.9225	0.0775	0.9225	0.0775	0.06	1	1	1000	190.514	1.23439e-43
0.5	0.3162	0.6838	0.3162	0.6838	0.02	0.22	0.22	1000	14.6828	6.74816e-05
0.5	0.7906	0.2094	0.7906	0.2094	0.02	0.5	0.5	1000	122.055	1.1315e-28
0.5	0.8575	0.1425	0.8575	0.1425	0.02	0.7	0.7	1000	169.954	3.80797e-39
0.5	0.8919	0.1081	0.8919	0.1081	0.02	0.9	0.9	1000	211.339	3.52244e-48
0.5	0.9035	0.0965	0.9035	0.0965	0.02	1	1	1000	213.556	1.15654e-48
0.5	0.3015	0.6985	0.3015	0.6985	0	0.22	0.22	1000	34.0744	2.72604e-09
0.5	0.7746	0.2254	0.7746	0.2254	0	0.5	0.5	1000	151.043	5.16046e-35
0.5	0.8452	0.1548	0.8452	0.1548	0	0.7	0.7	1000	201.898	4.0428e-46
0.5	0.8819	0.1181	0.8819	0.1181	0	0.9	0.9	1000	265.495	5.46219e-60
0.5	0.8944	0.1056	0.8944	0.1056	0	1	1	1000	268.596	1.15195e-60
0.7	0.7071	0.2929	0.7071	0.2929	0.18	0.22	0.22	1000	4.34056	0.0218573
0.7	0.9682	0.0318	0.9682	0.0318	0.18	0.5	0.5	1000	13.6467	0.000117504
0.7	0.9806	0.0194	0.9806	0.0194	0.18	0.7	0.7	1000	31.3633	1.10217e-08
0.7	0.986	0.014	0.986	0.014	0.18	0.9	0.9	1000	58.5177	1.02402e-14
0.7	0.9877	0.0123	0.9877	0.0123	0.18	1	1	1000	48.37	1.79975e-12
0.7	0.5	0.5	0.5	0.5	0.14	0.22	0.22	1000	6.241	0.00704802
0.7	0.9129	0.0871	0.9129	0.0871	0.14	0.5	0.5	1000	75.5391	1.81432e-18
0.7	0.9449	0.0551	0.9449	0.0551	0.14	0.7	0.7	1000	82.9429	4.27264e-20
0.7	0.9597	0.0403	0.9597	0.0403	0.14	0.9	0.9	1000	119.346	4.43461e-28
0.7	0.9645	0.0355	0.9645	0.0355	0.14	1	1	1000	117.783	9.75367e-28
0.7	0.4082	0.5918	0.4082	0.5918	0.1	0.22	0.22	1000	7.78264	0.0029199
0.7	0.866	0.134	0.866	0.134	0.1	0.5	0.5	1000	126.499	1.20474e-29
0.7	0.9129	0.0871	0.9129	0.0871	0.1	0.7	0.7	1000	178.398	5.45364e-41
0.7	0.9354	0.0646	0.9354	0.0646	0.1	0.9	0.9	1000	198.263	2.51159e-45
0.7	0.9428	0.0572	0.9428	0.0572	0.1	1	1	1000	186.214	1.07144e-42
0.7	0.3536	0.6464	0.3536	0.6464	0.06	0.22	0.22	1000	11.2926	0.000419137
0.7	0.8257	0.1743	0.8257	0.1743	0.06	0.5	0.5	1000	142.192	4.44471e-33
0.7	0.8839	0.1161	0.8839	0.1161	0.06	0.7	0.7	1000	222.159	1.53581e-50
0.7	0.9129	0.0871	0.9129	0.0871	0.06	0.9	0.9	1000	281.878	1.46857e-63
0.7	0.9225	0.0775	0.9225	0.0775	0.06	1	1	1000	302.04	5.9397e-68
0.7	0.3162	0.6838	0.3162	0.6838	0.02	0.22	0.22	1000	13.0896	0.000158516
0.7	0.7906	0.2094	0.7906	0.2094	0.02	0.5	0.5	1000	238.448	4.30346e-54
0.7	0.8575	0.1425	0.8575	0.1425	0.02	0.7	0.7	1000	309.812	1.20383e-69
0.7	0.8919	0.1081	0.8919	0.1081	0.02	0.9	0.9	1000	370.464	7.43606e-83
0.7	0.9035	0.0965	0.9035	0.0965	0.02	1	1	1000	368.148	2.37394e-82
0.7	0.3015	0.6985	0.3015	0.6985	0	0.22	0.22	1000	19.3424	5.72139e-06
0.7	0.7746	0.2254	0.7746	0.2254	0	0.5	0.5	1000	238.278	4.68862e-54
0.7	0.8452	0.1548	0.8452	0.1548	0	0.7	0.7	1000	333.648	7.73503e-75
0.7	0.8819	0.1181	0.8819	0.1181	0	0.9	0.9	1000	394.433	4.4972e-88
0.7	0.8944	0.1056	0.8944	0.1056	0	1	1	1000	429.742	9.26735e-96
0.9	0.7071	0.2929	0.7071	0.2929	0.18	0.22	0.22	1000	4.77594	0.0167609
0.9	0.9682	0.0318	0.9682	0.0318	0.18	0.5	0.5	1000	34.8396	1.83884e-09
0.9	0.9806	0.0194	0.9806	0.0194	0.18	0.7	0.7	1000	46.7556	4.10344e-12
0.9	0.986	0.014	0.986	0.014	0.18	0.9	0.9	1000	65.6099	2.78878e-16
0.9	0.9877	0.0123	0.9877	0.0123	0.18	1	1	1000	50.1172	7.38068e-13
0.9	0.5	0.5	0.5	0.5	0.14	0.22	0.22	1000	5.476	0.0110301
0.9	0.9129	0.0871	0.9129	0.0871	0.14	0.5	0.5	1000	103.543	1.28594e-24
0.9	0.9449	0.0551	0.9449	0.0551	0.14	0.7	0.7	1000	147.03	3.89004e-34
0.9	0.9597	0.0403	0.9597	0.0403	0.14	0.9	0.9	1000	175.787	2.02662e-40
0.9	0.9645	0.0355	0.9645	0.0355	0.14	1	1	1000	190.665	1.14406e-43
0.9	0.4082	0.5918	0.4082	0.5918	0.1	0.22	0.22	1000	13.9949	9.74899e-05
0.9	0.866	0.134	0.866	0.134	0.1	0.5	0.5	1000	197.857	3.07996e-45
0.9	0.9129	0.0871	0.9129	0.0871	0.1	0.7	0.7	1000	240.065	1.91157e-54
0.9	0.9354	0.0646	0.9354	0.0646	0.1	0.9	0.9	1000	267.232	2.28402e-60
0.9	0.9428	0.0572	0.9428	0.0572	0.1	1	1	1000	315.674	6.36248e-71
0.9	0.3536	0.6464	0.3536	0.6464	0.06	0.22	0.22	1000	13.9643	9.91061e-05
0.9	0.8257	0.1743	0.8257	0.1743	0.06	0.5	0.5	1000	228.921	5.14612e-52
0.9	0.8839	0.1161	0.8839	0.1161	0.06	0.7	0.7	1000	365.303	9.88427e-82
0.9	0.9129	0.0871	0.9129	0.0871	0.06	0.9	0.9	1000	374.973	7.75531e-84
0.9	0.9225	0.0775	0.9225	0.0775	0.06	1	1	1000	425.936	6.24375e-95
0.9	0.3162	0.6838	0.3162	0.6838	0.02	0.22	0.22	1000	20.0423	3.96105e-06
0.9	0.7906	0.2094	0.7906	0.2094	0.02	0.5	0.5	1000	338.879	5.61318e-76
0.9	0.8575	0.1425	0.8575	0.1425	0.02	0.7	0.7	1000	429.073	1.29586e-95
0.9	0.8919	0.1081	0.8919	0.1081	0.02	0.9	0.9	1000	495.054	5.67604e-110
0.9	0.9035	0.0965	0.9035	0.0965	0.02	1	1	1000	525.139	1.61532e-116
0.9	0.3015	0.6985	0.3015	0.6985	0	0.22	0.22	1000	25.6142	2.16076e-07
0.9	0.7746	0.2254	0.7746	0.2254	0	0.5	0.5	1000	372.237	3.05721e-83
0.9	0.8452	0.1548	0.8452	0.1548	0	0.7	0.7	1000	479.483	1.38708e-106
0.9	0.8819	0.1181	0.8819	0.1181	0	0.9	0.9	1000	567.505	9.81448e-126
0.9	0.8944	0.1056	0.8944	0.1056	0	1	1	1000	591.71	5.32858e-131
1	0.7071	0.2929	0.7071	0.2929	0.18	0.22	0.22	1000	2.70525	0.0627146
1	0.9682	0.0318	0.9682	0.0318	0.18	0.5	0.5	1000	45.256	8.82793e-12
1	0.9806	0.0194	0.9806	0.0194	0.18	0.7	0.7	1000	48.3614	1.80768e-12
1	0.986	0.014	0.986	0.014	0.18	0.9	0.9	1000	62.0489	1.70135e-15
1	0.9877	0.0123	0.9877	0.0123	0.18	1	1	1000	68.9541	5.11019e-17
1	0.5	0.5	0.5	0.5	0.14	0.22	0.22	1000	11.236	0.000432253
1	0.9129	0.0871	0.9129	0.0871	0.14	0.5	0.5	1000	139.574	1.66096e-32
1	0.9449	0.0551	0.9449	0.0551	0.14	0.7	0.7	1000	163.542	9.58036e-38
1	0.9597	0.0403	0.9597	0.0403	0.14	0.9	0.9	1000	198.165	2.63866e-45
1	0.9645	0.0355	0.9645	0.0355	0.14	1	1	1000	218.21	1.11623e-49
1	0.4082	0.5918	0.4082	0.5918	0.1	0.22	0.22	1000	10.9819	0.000496455
1	0.866	0.134	0.866	0.134	0.1	0.5	0.5	1000	203.736	1.60576e-46
1	0.9129	0.0871	0.9129	0.0871	0.1	0.7	0.7	1000	269.603	6.94895e-61
1	0.9354	0.0646	0.9354	0.0646	0.1	0.9	0.9	1000	305.957	8.32498e-69
1	0.9428	0.0572	0.9428	0.0572	0.1	1	1	1000	348.185	5.28016e-78
1	0.3536	0.6464	0.3536	0.6464	0.06	0.22	0.22	1000	21.1377	2.23042e-06
1	0.8257	0.1743	0.8257	0.1743	0.06	0.5	0.5	1000	283.888	5.35667e-64
1	0.8839	0.1161	0.8839	0.1161	0.06	0.7	0.7	1000	371.237	5.04624e-83
1	0.9129	0.0871	0.9129	0.0871	0.06	0.9	0.9	1000	449.697	4.20641e-100
1	0.9225	0.0775	0.9225	0.0775	0.06	1	1	1000	466.821	7.89847e-104
1	0.3162	0.6838	0.3162	0.6838	0.02	0.22	0.22	1000	21.3529	1.99273e-06
1	0.7906	0.2094	0.7906	0.2094	0.02	0.5	0.5	1000	368.095	2.43837e-82
1	0.8575	0.1425	0.8575	0.1425	0.02	0.7	0.7	1000	502.031	1.72186e-111
1	0.8919	0.1081	0.8919	0.1081	0.02	0.9	0.9	1000	569.31	3.9727e-126
1	0.9035	0.0965	0.9035	0.0965	0.02	1	1	1000	622.389	1.13192e-137
1	0.3015	0.6985	0.3015	0.6985	0	0.22	0.22	1000	23.7904	5.58074e-07
1	0.7746	0.2254	0.7746	0.2254	0	0.5	0.5	1000	418.897	2.12534e-93
1	0.8452	0.1548	0.8452	0.1548	0	0.7	0.7	1000	561.302	2.19326e-124
1	0.8819	0.1181	0.8819	0.1181	0	0.9	0.9	1000	656.934	3.47354e-145
1	0.8944	0.1056	0.8944	0.1056	0	1	1	1000	686.64	1.20402e-151
