# Supplementary material for: Dosage Transmission Disequilibrium Test (dTDT) for Linkage and Association Detection
Source: PLoS One. 2013 May 14;8(5):e63526. doi: 10.1371/journal.pone.0063526 (PMC3653954; doi:10.1371/journal.pone.0063526)
Supplement: Table S4 — Recessive (K = 0.01). (XLSX) [file pone.0063526.s004.xlsx]

## Sheet: recessive_0.01
R	p1	p2	q1	q2	f11	f12	f22	trios	chisq	pVal
0.5	0.2929	0.7071	0.2929	0.7071	0.009	0.009	0.011	1000	3.93328	0.028147
0.5	0.9549	0.0451	0.9549	0.0451	0.009	0.009	0.5	1000	33.5286	3.61053e-09
0.5	0.962	0.038	0.962	0.038	0.009	0.009	0.7	1000	29.0719	3.59994e-08
0.5	0.9665	0.0335	0.9665	0.0335	0.009	0.009	0.9	1000	37.6296	4.3851e-10
0.5	0.9682	0.0318	0.9682	0.0318	0.009	0.009	1	1000	41.7013	5.43898e-11
0.5	0.134	0.866	0.134	0.866	0.007	0.007	0.011	1000	3.67904	0.0330483
0.5	0.922	0.078	0.922	0.078	0.007	0.007	0.5	1000	163.01	1.25198e-37
0.5	0.9342	0.0658	0.9342	0.0658	0.007	0.007	0.7	1000	153.28	1.67426e-35
0.5	0.942	0.058	0.942	0.058	0.007	0.007	0.9	1000	184.25	2.87648e-42
0.5	0.945	0.055	0.945	0.055	0.007	0.007	1	1000	191.656	6.95085e-44
0.5	0.0871	0.9129	0.0871	0.9129	0.005	0.005	0.011	1000	9.1282	0.0013758
0.5	0.8995	0.1005	0.8995	0.1005	0.005	0.005	0.5	1000	255.93	6.64314e-58
0.5	0.9152	0.0848	0.9152	0.0848	0.005	0.005	0.7	1000	300.473	1.30375e-67
0.5	0.9253	0.0747	0.9253	0.0747	0.005	0.005	0.9	1000	314.481	1.15704e-70
0.5	0.9291	0.0709	0.9291	0.0709	0.005	0.005	1	1000	336.911	1.50619e-75
0.5	0.0646	0.9354	0.0646	0.9354	0.003	0.003	0.011	1000	9.38016	0.00119655
0.5	0.8813	0.1187	0.8813	0.1187	0.003	0.003	0.5	1000	454.85	3.18061e-101
0.5	0.8998	0.1002	0.8998	0.1002	0.003	0.003	0.7	1000	486.365	4.41113e-108
0.5	0.9117	0.0883	0.9117	0.0883	0.003	0.003	0.9	1000	469.311	2.2673e-104
0.5	0.9162	0.0838	0.9162	0.0838	0.003	0.003	1	1000	482.271	3.43092e-107
0.5	0.0513	0.9487	0.0513	0.9487	0.001	0.001	0.011	1000	26.8735	1.12395e-07
0.5	0.8657	0.1343	0.8657	0.1343	0.001	0.001	0.5	1000	586.658	6.69317e-130
0.5	0.8865	0.1135	0.8865	0.1135	0.001	0.001	0.7	1000	653.246	2.20215e-144
0.5	0.8999	0.1001	0.8999	0.1001	0.001	0.001	0.9	1000	657.441	2.69485e-145
0.5	0.9051	0.0949	0.9051	0.0949	0.001	0.001	1	1000	684.929	2.8353e-151
0.5	0.0465	0.9535	0.0465	0.9535	0	0	0.011	1000	23.3262	7.10849e-07
0.5	0.8586	0.1414	0.8586	0.1414	0	0	0.5	1000	650.541	8.53314e-144
0.5	0.8805	0.1195	0.8805	0.1195	0	0	0.7	1000	704.535	1.54538e-155
0.5	0.8946	0.1054	0.8946	0.1054	0	0	0.9	1000	735.763	2.50418e-162
0.5	0.9	0.1	0.9	0.1	0	0	1	1000	734.465	4.7964e-162
0.7	0.2929	0.7071	0.2929	0.7071	0.009	0.009	0.011	1000	5.47841	0.0110144
0.7	0.9549	0.0451	0.9549	0.0451	0.009	0.009	0.5	1000	46.9534	3.70906e-12
0.7	0.962	0.038	0.962	0.038	0.009	0.009	0.7	1000	78.2001	4.71386e-19
0.7	0.9665	0.0335	0.9665	0.0335	0.009	0.009	0.9	1000	82.1517	6.3766e-20
0.7	0.9682	0.0318	0.9682	0.0318	0.009	0.009	1	1000	51.0988	4.4744e-13
0.7	0.134	0.866	0.134	0.866	0.007	0.007	0.011	1000	13.7438	0.000111541
0.7	0.922	0.078	0.922	0.078	0.007	0.007	0.5	1000	214.59	6.87989e-49
0.7	0.9342	0.0658	0.9342	0.0658	0.007	0.007	0.7	1000	284.789	3.40809e-64
0.7	0.942	0.058	0.942	0.058	0.007	0.007	0.9	1000	252.806	3.18702e-57
0.7	0.945	0.055	0.945	0.055	0.007	0.007	1	1000	275.441	3.71258e-62
0.7	0.0871	0.9129	0.0871	0.9129	0.005	0.005	0.011	1000	12.5591	0.000210991
0.7	0.8995	0.1005	0.8995	0.1005	0.005	0.005	0.5	1000	471.286	8.42858e-105
0.7	0.9152	0.0848	0.9152	0.0848	0.005	0.005	0.7	1000	485.039	8.57132e-108
0.7	0.9253	0.0747	0.9253	0.0747	0.005	0.005	0.9	1000	533.967	1.93926e-118
0.7	0.9291	0.0709	0.9291	0.0709	0.005	0.005	1	1000	519.32	2.98007e-115
0.7	0.0646	0.9354	0.0646	0.9354	0.003	0.003	0.011	1000	27.7203	7.24636e-08
0.7	0.8813	0.1187	0.8813	0.1187	0.003	0.003	0.5	1000	682.566	9.25895e-151
0.7	0.8998	0.1002	0.8998	0.1002	0.003	0.003	0.7	1000	717.866	1.95085e-158
0.7	0.9117	0.0883	0.9117	0.0883	0.003	0.003	0.9	1000	741.342	1.53322e-163
0.7	0.9162	0.0838	0.9162	0.0838	0.003	0.003	1	1000	774.331	1.02958e-170
0.7	0.0513	0.9487	0.0513	0.9487	0.001	0.001	0.011	1000	40.2718	1.13111e-10
0.7	0.8657	0.1343	0.8657	0.1343	0.001	0.001	0.5	1000	914.287	3.84923e-201
0.7	0.8865	0.1135	0.8865	0.1135	0.001	0.001	0.7	1000	996.251	5.87052e-219
0.7	0.8999	0.1001	0.8999	0.1001	0.001	0.001	0.9	1000	1009.06	9.65993e-222
0.7	0.9051	0.0949	0.9051	0.0949	0.001	0.001	1	1000	994.82	1.20139e-218
0.7	0.0465	0.9535	0.0465	0.9535	0	0	0.011	1000	31.1936	1.20302e-08
0.7	0.8586	0.1414	0.8586	0.1414	0	0	0.5	1000	1052.64	3.24399e-231
0.7	0.8805	0.1195	0.8805	0.1195	0	0	0.7	1000	1092.46	7.19758e-240
0.7	0.8946	0.1054	0.8946	0.1054	0	0	0.9	1000	1150.46	1.78254e-252
0.7	0.9	0.1	0.9	0.1	0	0	1	1000	1165.18	1.12695e-255
0.9	0.2929	0.7071	0.2929	0.7071	0.009	0.009	0.011	1000	4.36736	0.0215001
0.9	0.9549	0.0451	0.9549	0.0451	0.009	0.009	0.5	1000	106.145	3.45901e-25
0.9	0.962	0.038	0.962	0.038	0.009	0.009	0.7	1000	98.6189	1.54565e-23
0.9	0.9665	0.0335	0.9665	0.0335	0.009	0.009	0.9	1000	115.28	3.44545e-27
0.9	0.9682	0.0318	0.9682	0.0318	0.009	0.009	1	1000	96.1001	5.51653e-23
0.9	0.134	0.866	0.134	0.866	0.007	0.007	0.011	1000	15.3588	4.70565e-05
0.9	0.922	0.078	0.922	0.078	0.007	0.007	0.5	1000	378.175	1.55726e-84
0.9	0.9342	0.0658	0.9342	0.0658	0.007	0.007	0.7	1000	347.398	7.83341e-78
0.9	0.942	0.058	0.942	0.058	0.007	0.007	0.9	1000	399.702	3.20478e-89
0.9	0.945	0.055	0.945	0.055	0.007	0.007	1	1000	376.507	3.59414e-84
0.9	0.0871	0.9129	0.0871	0.9129	0.005	0.005	0.011	1000	24.1303	4.67516e-07
0.9	0.8995	0.1005	0.8995	0.1005	0.005	0.005	0.5	1000	659.923	7.77523e-146
0.9	0.9152	0.0848	0.9152	0.0848	0.005	0.005	0.7	1000	664.453	8.04441e-147
0.9	0.9253	0.0747	0.9253	0.0747	0.005	0.005	0.9	1000	711.117	5.72569e-157
0.9	0.9291	0.0709	0.9291	0.0709	0.005	0.005	1	1000	693.365	4.15004e-153
0.9	0.0646	0.9354	0.0646	0.9354	0.003	0.003	0.011	1000	33.5738	3.52732e-09
0.9	0.8813	0.1187	0.8813	0.1187	0.003	0.003	0.5	1000	941.837	3.95021e-207
0.9	0.8998	0.1002	0.8998	0.1002	0.003	0.003	0.7	1000	988.406	2.97768e-217
0.9	0.9117	0.0883	0.9117	0.0883	0.003	0.003	0.9	1000	1051.56	5.58477e-231
0.9	0.9162	0.0838	0.9162	0.0838	0.003	0.003	1	1000	1034.5	2.84562e-227
0.9	0.0513	0.9487	0.0513	0.9487	0.001	0.001	0.011	1000	57.908	1.39628e-14
0.9	0.8657	0.1343	0.8657	0.1343	0.001	0.001	0.5	1000	1332.39	5.18516e-292
0.9	0.8865	0.1135	0.8865	0.1135	0.001	0.001	0.7	1000	1368.87	6.12896e-300
0.9	0.8999	0.1001	0.8999	0.1001	0.001	0.001	0.9	1000	1411.56	0
0.9	0.9051	0.0949	0.9051	0.0949	0.001	0.001	1	1000	1408.74	0
0.9	0.0465	0.9535	0.0465	0.9535	0	0	0.011	1000	64.0787	6.06783e-16
0.9	0.8586	0.1414	0.8586	0.1414	0	0	0.5	1000	1518.63	0
0.9	0.8805	0.1195	0.8805	0.1195	0	0	0.7	1000	1544.59	0
0.9	0.8946	0.1054	0.8946	0.1054	0	0	0.9	1000	1579.67	0
0.9	0.9	0.1	0.9	0.1	0	0	1	1000	1582.4	0
1	0.2929	0.7071	0.2929	0.7071	0.009	0.009	0.011	1000	3.12755	0.0472247
1	0.9549	0.0451	0.9549	0.0451	0.009	0.009	0.5	1000	107.029	2.21376e-25
1	0.962	0.038	0.962	0.038	0.009	0.009	0.7	1000	107.058	2.18156e-25
1	0.9665	0.0335	0.9665	0.0335	0.009	0.009	0.9	1000	115.28	3.44545e-27
1	0.9682	0.0318	0.9682	0.0318	0.009	0.009	1	1000	116.978	1.46339e-27
1	0.134	0.866	0.134	0.866	0.007	0.007	0.011	1000	12.2294	0.000252134
1	0.922	0.078	0.922	0.078	0.007	0.007	0.5	1000	390.225	3.70639e-87
1	0.9342	0.0658	0.9342	0.0658	0.007	0.007	0.7	1000	400.565	2.07922e-89
1	0.942	0.058	0.942	0.058	0.007	0.007	0.9	1000	428.212	1.9958e-95
1	0.945	0.055	0.945	0.055	0.007	0.007	1	1000	420.232	1.08863e-93
1	0.0871	0.9129	0.0871	0.9129	0.005	0.005	0.011	1000	26.2631	1.54265e-07
1	0.8995	0.1005	0.8995	0.1005	0.005	0.005	0.5	1000	744.562	3.05741e-164
1	0.9152	0.0848	0.9152	0.0848	0.005	0.005	0.7	1000	790.003	4.0287e-174
1	0.9253	0.0747	0.9253	0.0747	0.005	0.005	0.9	1000	843.002	1.20901e-185
1	0.9291	0.0709	0.9291	0.0709	0.005	0.005	1	1000	811.568	8.25042e-179
1	0.0646	0.9354	0.0646	0.9354	0.003	0.003	0.011	1000	62.3655	1.44855e-15
1	0.8813	0.1187	0.8813	0.1187	0.003	0.003	0.5	1000	1126.14	3.4424e-247
1	0.8998	0.1002	0.8998	0.1002	0.003	0.003	0.7	1000	1167.51	3.51543e-256
1	0.9117	0.0883	0.9117	0.0883	0.003	0.003	0.9	1000	1189.77	5.09942e-261
1	0.9162	0.0838	0.9162	0.0838	0.003	0.003	1	1000	1220.95	8.5618e-268
1	0.0513	0.9487	0.0513	0.9487	0.001	0.001	0.011	1000	80.9552	1.16842e-19
1	0.8657	0.1343	0.8657	0.1343	0.001	0.001	0.5	1000	1531.51	0
1	0.8865	0.1135	0.8865	0.1135	0.001	0.001	0.7	1000	1557.9	0
1	0.8999	0.1001	0.8999	0.1001	0.001	0.001	0.9	1000	1550.27	0
1	0.9051	0.0949	0.9051	0.0949	0.001	0.001	1	1000	1627.31	0
1	0.0465	0.9535	0.0465	0.9535	0	0	0.011	1000	94	1.59406e-22
1	0.8586	0.1414	0.8586	0.1414	0	0	0.5	1000	1718	0
1	0.8805	0.1195	0.8805	0.1195	0	0	0.7	1000	1762	0
1	0.8946	0.1054	0.8946	0.1054	0	0	0.9	1000	1790	0
1	0.9	0.1	0.9	0.1	0	0	1	1000	1800	0
