# Supplementary material for: Dosage Transmission Disequilibrium Test (dTDT) for Linkage and Association Detection
Source: PLoS One. 2013 May 14;8(5):e63526. doi: 10.1371/journal.pone.0063526 (PMC3653954; doi:10.1371/journal.pone.0063526)
Supplement: Table S5 — Recessive (K = 0.1). (XLSX) [file pone.0063526.s005.xlsx]

## Sheet: recessive_0.1
R	p1	p2	q1	q2	f11	f12	f22	trios	chisq	pVal
0.5	0.2929	0.7071	0.2929	0.7071	0.09	0.09	0.11	1000	2.2041	0.0892648
0.5	0.8438	0.1562	0.8438	0.1562	0.09	0.09	0.5	1000	15.8563	3.61125e-05
0.5	0.872	0.128	0.872	0.128	0.09	0.09	0.7	1000	25.6583	2.11189e-07
0.5	0.8889	0.1111	0.8889	0.1111	0.09	0.09	0.9	1000	13.2026	0.000149169
0.5	0.8952	0.1048	0.8952	0.1048	0.09	0.09	1	1000	28.1183	5.8966e-08
0.5	0.134	0.866	0.134	0.866	0.07	0.07	0.11	1000	4.91517	0.0154108
0.5	0.7359	0.2641	0.7359	0.2641	0.07	0.07	0.5	1000	60.21	4.3315e-15
0.5	0.7818	0.2182	0.7818	0.2182	0.07	0.07	0.7	1000	72.1028	1.03518e-17
0.5	0.8099	0.1901	0.8099	0.1901	0.07	0.07	0.9	1000	84.0442	2.44732e-20
0.5	0.8204	0.1796	0.8204	0.1796	0.07	0.07	1	1000	72.8454	7.1045e-18
0.5	0.0871	0.9129	0.0871	0.9129	0.05	0.05	0.11	1000	7.29699	0.0038443
0.5	0.6667	0.3333	0.6667	0.3333	0.05	0.05	0.5	1000	103.548	1.28254e-24
0.5	0.7226	0.2774	0.7226	0.2774	0.05	0.05	0.7	1000	134.816	1.82437e-31
0.5	0.7575	0.2425	0.7575	0.2425	0.05	0.05	0.9	1000	170.66	2.67009e-39
0.5	0.7706	0.2294	0.7706	0.2294	0.05	0.05	1	1000	184.217	2.92407e-42
0.5	0.0646	0.9354	0.0646	0.9354	0.03	0.03	0.11	1000	9.38016	0.00119655
0.5	0.6141	0.3859	0.6141	0.3859	0.03	0.03	0.5	1000	184.674	2.32456e-42
0.5	0.6768	0.3232	0.6768	0.3232	0.03	0.03	0.7	1000	213.918	9.64066e-49
0.5	0.7163	0.2837	0.7163	0.2837	0.03	0.03	0.9	1000	265.879	4.50441e-60
0.5	0.7314	0.2686	0.7314	0.2686	0.03	0.03	1	1000	260.67	6.15306e-59
0.5	0.0513	0.9487	0.0513	0.9487	0.01	0.01	0.11	1000	10.2104	0.000757231
0.5	0.5714	0.4286	0.5714	0.4286	0.01	0.01	0.5	1000	233.199	6.00655e-53
0.5	0.6388	0.3612	0.6388	0.3612	0.01	0.01	0.7	1000	310.4	8.96306e-70
0.5	0.682	0.318	0.682	0.318	0.01	0.01	0.9	1000	342.525	9.01889e-77
0.5	0.6985	0.3015	0.6985	0.3015	0.01	0.01	1	1000	349.666	2.5123e-78
0.5	0.0465	0.9535	0.0465	0.9535	0	0	0.11	1000	16.1116	3.15328e-05
0.5	0.5528	0.4472	0.5528	0.4472	0	0	0.5	1000	344.553	3.26198e-77
0.5	0.622	0.378	0.622	0.378	0	0	0.7	1000	351.041	1.26095e-78
0.5	0.6667	0.3333	0.6667	0.3333	0	0	0.9	1000	377.937	1.75438e-84
0.5	0.6838	0.3162	0.6838	0.3162	0	0	1	1000	428.947	1.38058e-95
0.7	0.2929	0.7071	0.2929	0.7071	0.09	0.09	0.11	1000	4.07272	0.0257981
0.7	0.8438	0.1562	0.8438	0.1562	0.09	0.09	0.5	1000	21.8315	1.55138e-06
0.7	0.872	0.128	0.872	0.128	0.09	0.09	0.7	1000	23.289	7.24757e-07
0.7	0.8889	0.1111	0.8889	0.1111	0.09	0.09	0.9	1000	12.5959	0.000206839
0.7	0.8952	0.1048	0.8952	0.1048	0.09	0.09	1	1000	33.1353	4.42105e-09
0.7	0.134	0.866	0.134	0.866	0.07	0.07	0.11	1000	10.4746	0.000655112
0.7	0.7359	0.2641	0.7359	0.2641	0.07	0.07	0.5	1000	118.675	6.21978e-28
0.7	0.7818	0.2182	0.7818	0.2182	0.07	0.07	0.7	1000	133.705	3.19286e-31
0.7	0.8099	0.1901	0.8099	0.1901	0.07	0.07	0.9	1000	129.268	2.985e-30
0.7	0.8204	0.1796	0.8204	0.1796	0.07	0.07	1	1000	150.417	7.0716e-35
0.7	0.0871	0.9129	0.0871	0.9129	0.05	0.05	0.11	1000	17.2017	1.76937e-05
0.7	0.6667	0.3333	0.6667	0.3333	0.05	0.05	0.5	1000	225.782	2.48995e-51
0.7	0.7226	0.2774	0.7226	0.2774	0.05	0.05	0.7	1000	235.632	1.77026e-53
0.7	0.7575	0.2425	0.7575	0.2425	0.05	0.05	0.9	1000	319.5	9.33578e-72
0.7	0.7706	0.2294	0.7706	0.2294	0.05	0.05	1	1000	320.216	6.51952e-72
0.7	0.0646	0.9354	0.0646	0.9354	0.03	0.03	0.11	1000	21.7673	1.60432e-06
0.7	0.6141	0.3859	0.6141	0.3859	0.03	0.03	0.5	1000	346.501	1.22827e-77
0.7	0.6768	0.3232	0.6768	0.3232	0.03	0.03	0.7	1000	401.801	1.11907e-89
0.7	0.7163	0.2837	0.7163	0.2837	0.03	0.03	0.9	1000	446.772	1.82166e-99
0.7	0.7314	0.2686	0.7314	0.2686	0.03	0.03	1	1000	476.216	7.12771e-106
0.7	0.0513	0.9487	0.0513	0.9487	0.01	0.01	0.11	1000	31.3152	1.12987e-08
0.7	0.5714	0.4286	0.5714	0.4286	0.01	0.01	0.5	1000	467.301	6.20701e-104
0.7	0.6388	0.3612	0.6388	0.3612	0.01	0.01	0.7	1000	593.701	1.96573e-131
0.7	0.682	0.318	0.682	0.318	0.01	0.01	0.9	1000	625.228	2.73188e-138
0.7	0.6985	0.3015	0.6985	0.3015	0.01	0.01	1	1000	644.599	1.67279e-142
0.7	0.0465	0.9535	0.0465	0.9535	0	0	0.11	1000	36.4303	8.11786e-10
0.7	0.5528	0.4472	0.5528	0.4472	0	0	0.5	1000	564.205	5.12466e-125
0.7	0.622	0.378	0.622	0.378	0	0	0.7	1000	703.865	2.16129e-155
0.7	0.6667	0.3333	0.6667	0.3333	0	0	0.9	1000	727.095	1.92094e-160
0.7	0.6838	0.3162	0.6838	0.3162	0	0	1	1000	720.651	4.83758e-159
0.9	0.2929	0.7071	0.2929	0.7071	0.09	0.09	0.11	1000	0.8422	0.285313
0.9	0.8438	0.1562	0.8438	0.1562	0.09	0.09	0.5	1000	33.139	4.41263e-09
0.9	0.872	0.128	0.872	0.128	0.09	0.09	0.7	1000	51.5013	3.64446e-13
0.9	0.8889	0.1111	0.8889	0.1111	0.09	0.09	0.9	1000	41.2221	6.95138e-11
0.9	0.8952	0.1048	0.8952	0.1048	0.09	0.09	1	1000	36.9782	6.12652e-10
0.9	0.134	0.866	0.134	0.866	0.07	0.07	0.11	1000	10.8134	0.000544279
0.9	0.7359	0.2641	0.7359	0.2641	0.07	0.07	0.5	1000	183.943	3.35554e-42
0.9	0.7818	0.2182	0.7818	0.2182	0.07	0.07	0.7	1000	179.406	3.28526e-41
0.9	0.8099	0.1901	0.8099	0.1901	0.07	0.07	0.9	1000	207.112	2.94445e-47
0.9	0.8204	0.1796	0.8204	0.1796	0.07	0.07	1	1000	210.275	6.00914e-48
0.9	0.0871	0.9129	0.0871	0.9129	0.05	0.05	0.11	1000	30.8975	1.40167e-08
0.9	0.6667	0.3333	0.6667	0.3333	0.05	0.05	0.5	1000	365.784	7.76971e-82
0.9	0.7226	0.2774	0.7226	0.2774	0.05	0.05	0.7	1000	383.512	1.07257e-85
0.9	0.7575	0.2425	0.7575	0.2425	0.05	0.05	0.9	1000	438.264	1.29491e-97
0.9	0.7706	0.2294	0.7706	0.2294	0.05	0.05	1	1000	469.995	1.60937e-104
0.9	0.0646	0.9354	0.0646	0.9354	0.03	0.03	0.11	1000	54.6939	7.16657e-14
0.9	0.6141	0.3859	0.6141	0.3859	0.03	0.03	0.5	1000	506.394	1.93498e-112
0.9	0.6768	0.3232	0.6768	0.3232	0.03	0.03	0.7	1000	624.072	4.87367e-138
0.9	0.7163	0.2837	0.7163	0.2837	0.03	0.03	0.9	1000	687.631	7.32955e-152
0.9	0.7314	0.2686	0.7314	0.2686	0.03	0.03	1	1000	685.51	2.11976e-151
0.9	0.0513	0.9487	0.0513	0.9487	0.01	0.01	0.11	1000	54.3432	8.56782e-14
0.9	0.5714	0.4286	0.5714	0.4286	0.01	0.01	0.5	1000	784.649	5.8769e-173
0.9	0.6388	0.3612	0.6388	0.3612	0.01	0.01	0.7	1000	913.28	6.37219e-201
0.9	0.682	0.318	0.682	0.318	0.01	0.01	0.9	1000	973.388	5.47244e-214
0.9	0.6985	0.3015	0.6985	0.3015	0.01	0.01	1	1000	973.553	5.03952e-214
0.9	0.0465	0.9535	0.0465	0.9535	0	0	0.11	1000	73.0212	6.49887e-18
0.9	0.5528	0.4472	0.5528	0.4472	0	0	0.5	1000	927.048	6.47771e-204
0.9	0.622	0.378	0.622	0.378	0	0	0.7	1000	1071.43	2.68446e-235
0.9	0.6667	0.3333	0.6667	0.3333	0	0	0.9	1000	1130.67	3.57135e-248
0.9	0.6838	0.3162	0.6838	0.3162	0	0	1	1000	1150.11	2.12931e-252
1	0.2929	0.7071	0.2929	0.7071	0.09	0.09	0.11	1000	3.78975	0.0308085
1	0.8438	0.1562	0.8438	0.1562	0.09	0.09	0.5	1000	46.3527	5.04099e-12
1	0.872	0.128	0.872	0.128	0.09	0.09	0.7	1000	50.4412	6.25667e-13
1	0.8889	0.1111	0.8889	0.1111	0.09	0.09	0.9	1000	62.7179	1.21116e-15
1	0.8952	0.1048	0.8952	0.1048	0.09	0.09	1	1000	55.7056	4.28203e-14
1	0.134	0.866	0.134	0.866	0.07	0.07	0.11	1000	11.5092	0.000372554
1	0.7359	0.2641	0.7359	0.2641	0.07	0.07	0.5	1000	211.159	3.85422e-48
1	0.7818	0.2182	0.7818	0.2182	0.07	0.07	0.7	1000	240.131	1.84854e-54
1	0.8099	0.1901	0.8099	0.1901	0.07	0.07	0.9	1000	232.328	9.29946e-53
1	0.8204	0.1796	0.8204	0.1796	0.07	0.07	1	1000	261.129	4.88698e-59
1	0.0871	0.9129	0.0871	0.9129	0.05	0.05	0.11	1000	34.2559	2.4829e-09
1	0.6667	0.3333	0.6667	0.3333	0.05	0.05	0.5	1000	427.182	3.34393e-95
1	0.7226	0.2774	0.7226	0.2774	0.05	0.05	0.7	1000	468.077	4.20896e-104
1	0.7575	0.2425	0.7575	0.2425	0.05	0.05	0.9	1000	498.827	8.56948e-111
1	0.7706	0.2294	0.7706	0.2294	0.05	0.05	1	1000	521.646	9.29268e-116
1	0.0646	0.9354	0.0646	0.9354	0.03	0.03	0.11	1000	39.0637	2.10114e-10
1	0.6141	0.3859	0.6141	0.3859	0.03	0.03	0.5	1000	640.961	1.03431e-141
1	0.6768	0.3232	0.6768	0.3232	0.03	0.03	0.7	1000	720.68	4.76901e-159
1	0.7163	0.2837	0.7163	0.2837	0.03	0.03	0.9	1000	836.368	3.34795e-184
1	0.7314	0.2686	0.7314	0.2686	0.03	0.03	1	1000	851.334	1.86654e-187
1	0.0513	0.9487	0.0513	0.9487	0.01	0.01	0.11	1000	85.834	9.89635e-21
1	0.5714	0.4286	0.5714	0.4286	0.01	0.01	0.5	1000	920.151	2.04477e-202
1	0.6388	0.3612	0.6388	0.3612	0.01	0.01	0.7	1000	1043.38	3.33992e-229
1	0.682	0.318	0.682	0.318	0.01	0.01	0.9	1000	1111.71	4.7225e-244
1	0.6985	0.3015	0.6985	0.3015	0.01	0.01	1	1000	1152.7	5.81132e-253
1	0.0465	0.9535	0.0465	0.9535	0	0	0.11	1000	94	1.59406e-22
1	0.5528	0.4472	0.5528	0.4472	0	0	0.5	1000	1106	8.20699e-243
1	0.622	0.378	0.622	0.378	0	0	0.7	1000	1244	8.36242e-273
1	0.6667	0.3333	0.6667	0.3333	0	0	0.9	1000	1334	2.3116e-292
1	0.6838	0.3162	0.6838	0.3162	0	0	1	1000	1368	9.45021e-300
