# Supplementary material for: Dosage Transmission Disequilibrium Test (dTDT) for Linkage and Association Detection
Source: PLoS One. 2013 May 14;8(5):e63526. doi: 10.1371/journal.pone.0063526 (PMC3653954; doi:10.1371/journal.pone.0063526)
Supplement: Table S7 — Codominant (K = 0.01). (XLSX) [file pone.0063526.s007.xlsx]

## Sheet: codominant_0.01
R	p1	p2	q1	q2	f11	f12	f22	trios	chisq	pVal
0.5	0.0989	0.9011	0.0989	0.9011	0.009	0.0055	0.011	1000	6.242	0.00704393
0.5	0.9979	0.0021	0.9979	0.0021	0.009	0.25	0.5	1000	45.2356	8.92062e-12
0.5	0.9985	0.0015	0.9985	0.0015	0.009	0.35	0.7	1000	46.2219	5.38914e-12
0.5	0.9989	0.0011	0.9989	0.0011	0.009	0.45	0.9	1000	44.2083	1.50817e-11
0.5	0.999	0.001	0.999	0.001	0.009	0.5	1	1000	51.5836	3.49473e-13
0.5	0.0969	0.9031	0.0969	0.9031	0.007	0.0055	0.011	1000	5.78015	0.0092214
0.5	0.9938	0.0062	0.9938	0.0062	0.007	0.25	0.5	1000	142.699	3.4441e-33
0.5	0.9956	0.0044	0.9956	0.0044	0.007	0.35	0.7	1000	148.573	1.78913e-34
0.5	0.9966	0.0034	0.9966	0.0034	0.007	0.45	0.9	1000	139.123	2.08473e-32
0.5	0.997	0.003	0.997	0.003	0.007	0.5	1	1000	128.159	5.22072e-30
0.5	0.095	0.905	0.095	0.905	0.005	0.0055	0.011	1000	6.81804	0.00505314
0.5	0.9898	0.0102	0.9898	0.0102	0.005	0.25	0.5	1000	219.606	5.53539e-50
0.5	0.9928	0.0072	0.9928	0.0072	0.005	0.35	0.7	1000	228.895	5.2143e-52
0.5	0.9944	0.0056	0.9944	0.0056	0.005	0.45	0.9	1000	209.673	8.13081e-48
0.5	0.9949	0.0051	0.9949	0.0051	0.005	0.5	1	1000	219.766	5.10977e-50
0.5	0.0933	0.9067	0.0933	0.9067	0.003	0.0055	0.011	1000	5.89435	0.00862482
0.5	0.9858	0.0142	0.9858	0.0142	0.003	0.25	0.5	1000	310.809	7.29999e-70
0.5	0.9899	0.0101	0.9899	0.0101	0.003	0.35	0.7	1000	328.255	1.1563e-73
0.5	0.9922	0.0078	0.9922	0.0078	0.003	0.45	0.9	1000	329.71	5.57609e-74
0.5	0.993	0.007	0.993	0.007	0.003	0.5	1	1000	344.234	3.82917e-77
0.5	0.0917	0.9083	0.0917	0.9083	0.001	0.0055	0.011	1000	15.03	5.60664e-05
0.5	0.9819	0.0181	0.9819	0.0181	0.001	0.25	0.5	1000	398.334	6.36367e-89
0.5	0.9871	0.0129	0.9871	0.0129	0.001	0.35	0.7	1000	417.285	4.76861e-93
0.5	0.99	0.01	0.99	0.01	0.001	0.45	0.9	1000	430.471	6.43281e-96
0.5	0.991	0.009	0.991	0.009	0.001	0.5	1	1000	431.363	4.11429e-96
0.7	0.0989	0.9011	0.0989	0.9011	0.009	0.0055	0.011	1000	8.85349	0.00160266
0.7	0.9979	0.0021	0.9979	0.0021	0.009	0.25	0.5	1000	66.0412	2.24042e-16
0.7	0.9985	0.0015	0.9985	0.0015	0.009	0.35	0.7	1000	43.2646	2.44378e-11
0.7	0.9989	0.0011	0.9989	0.0011	0.009	0.45	0.9	1000	86.9827	5.53515e-21
0.7	0.999	0.001	0.999	0.001	0.009	0.5	1	1000	65.6155	2.78084e-16
0.7	0.0969	0.9031	0.0969	0.9031	0.007	0.0055	0.011	1000	18.7242	7.92153e-06
0.7	0.9938	0.0062	0.9938	0.0062	0.007	0.25	0.5	1000	189.63	1.92408e-43
0.7	0.9956	0.0044	0.9956	0.0044	0.007	0.35	0.7	1000	212.703	1.77462e-48
0.7	0.9966	0.0034	0.9966	0.0034	0.007	0.45	0.9	1000	218.995	7.52417e-50
0.7	0.997	0.003	0.997	0.003	0.007	0.5	1	1000	193	3.53768e-44
0.7	0.095	0.905	0.095	0.905	0.005	0.0055	0.011	1000	12.5304	0.000214282
0.7	0.9898	0.0102	0.9898	0.0102	0.005	0.25	0.5	1000	307.059	4.7884e-69
0.7	0.9928	0.0072	0.9928	0.0072	0.005	0.35	0.7	1000	323.15	1.4967e-72
0.7	0.9944	0.0056	0.9944	0.0056	0.005	0.45	0.9	1000	296.127	1.15357e-66
0.7	0.9949	0.0051	0.9949	0.0051	0.005	0.5	1	1000	315.925	5.60879e-71
0.7	0.0933	0.9067	0.0933	0.9067	0.003	0.0055	0.011	1000	11.6868	0.000338294
0.7	0.9858	0.0142	0.9858	0.0142	0.003	0.25	0.5	1000	463.959	3.31316e-103
0.7	0.9899	0.0101	0.9899	0.0101	0.003	0.35	0.7	1000	465.967	1.21166e-103
0.7	0.9922	0.0078	0.9922	0.0078	0.003	0.45	0.9	1000	466.196	1.08033e-103
0.7	0.993	0.007	0.993	0.007	0.003	0.5	1	1000	448.872	6.35983e-100
0.7	0.0917	0.9083	0.0917	0.9083	0.001	0.0055	0.011	1000	10.4576	0.000661241
0.7	0.9819	0.0181	0.9819	0.0181	0.001	0.25	0.5	1000	565.888	2.20534e-125
0.7	0.9871	0.0129	0.9871	0.0129	0.001	0.35	0.7	1000	590.091	1.19873e-130
0.7	0.99	0.01	0.99	0.01	0.001	0.45	0.9	1000	595.976	6.29039e-132
0.7	0.991	0.009	0.991	0.009	0.001	0.5	1	1000	614.227	6.74473e-136
0.9	0.0989	0.9011	0.0989	0.9011	0.009	0.0055	0.011	1000	16.7066	2.29978e-05
0.9	0.9979	0.0021	0.9979	0.0021	0.009	0.25	0.5	1000	88.9575	2.03909e-21
0.9	0.9985	0.0015	0.9985	0.0015	0.009	0.35	0.7	1000	75.9939	1.44096e-18
0.9	0.9989	0.0011	0.9989	0.0011	0.009	0.45	0.9	1000	87.979	3.34446e-21
0.9	0.999	0.001	0.999	0.001	0.009	0.5	1	1000	79.6643	2.24596e-19
0.9	0.0969	0.9031	0.0969	0.9031	0.007	0.0055	0.011	1000	21.0515	2.33345e-06
0.9	0.9938	0.0062	0.9938	0.0062	0.007	0.25	0.5	1000	263.919	1.20446e-59
0.9	0.9956	0.0044	0.9956	0.0044	0.007	0.35	0.7	1000	273.979	7.73215e-62
0.9	0.9966	0.0034	0.9966	0.0034	0.007	0.45	0.9	1000	265	7.00299e-60
0.9	0.997	0.003	0.997	0.003	0.007	0.5	1	1000	261.976	3.1944e-59
0.9	0.095	0.905	0.095	0.905	0.005	0.0055	0.011	1000	21.5574	1.79052e-06
0.9	0.9898	0.0102	0.9898	0.0102	0.005	0.25	0.5	1000	393.995	5.59996e-88
0.9	0.9928	0.0072	0.9928	0.0072	0.005	0.35	0.7	1000	402.584	7.55782e-90
0.9	0.9944	0.0056	0.9944	0.0056	0.005	0.45	0.9	1000	418.139	3.10835e-93
0.9	0.9949	0.0051	0.9949	0.0051	0.005	0.5	1	1000	424.318	1.40486e-94
0.9	0.0933	0.9067	0.0933	0.9067	0.003	0.0055	0.011	1000	21.6994	1.66236e-06
0.9	0.9858	0.0142	0.9858	0.0142	0.003	0.25	0.5	1000	585.344	1.29234e-129
0.9	0.9899	0.0101	0.9899	0.0101	0.003	0.35	0.7	1000	577.679	6.00636e-128
0.9	0.9922	0.0078	0.9922	0.0078	0.003	0.45	0.9	1000	585.74	1.05999e-129
0.9	0.993	0.007	0.993	0.007	0.003	0.5	1	1000	601.015	5.04372e-133
0.9	0.0917	0.9083	0.0917	0.9083	0.001	0.0055	0.011	1000	23.8039	5.54171e-07
0.9	0.9819	0.0181	0.9819	0.0181	0.001	0.25	0.5	1000	747.823	5.9759e-165
0.9	0.9871	0.0129	0.9871	0.0129	0.001	0.35	0.7	1000	768.588	1.82545e-169
0.9	0.99	0.01	0.99	0.01	0.001	0.45	0.9	1000	779.112	9.39746e-172
0.9	0.991	0.009	0.991	0.009	0.001	0.5	1	1000	782.22	1.98324e-172
1	0.0989	0.9011	0.0989	0.9011	0.009	0.0055	0.011	1000	19.4171	5.50114e-06
1	0.9979	0.0021	0.9979	0.0021	0.009	0.25	0.5	1000	87.9595	3.37753e-21
1	0.9985	0.0015	0.9985	0.0015	0.009	0.35	0.7	1000	91.9522	4.48709e-22
1	0.9989	0.0011	0.9989	0.0011	0.009	0.45	0.9	1000	93.9572	1.62894e-22
1	0.999	0.001	0.999	0.001	0.009	0.5	1	1000	91.714	5.06106e-22
1	0.0969	0.9031	0.0969	0.9031	0.007	0.0055	0.011	1000	17.627	1.41306e-05
1	0.9938	0.0062	0.9938	0.0062	0.007	0.25	0.5	1000	265.931	4.38806e-60
1	0.9956	0.0044	0.9956	0.0044	0.007	0.35	0.7	1000	304.143	2.06756e-68
1	0.9966	0.0034	0.9966	0.0034	0.007	0.45	0.9	1000	274.988	4.66034e-62
1	0.997	0.003	0.997	0.003	0.007	0.5	1	1000	247.974	3.604e-56
1	0.095	0.905	0.095	0.905	0.005	0.0055	0.011	1000	32.0835	7.60196e-09
1	0.9898	0.0102	0.9898	0.0102	0.005	0.25	0.5	1000	484.232	1.28433e-107
1	0.9928	0.0072	0.9928	0.0072	0.005	0.35	0.7	1000	488.19	1.76833e-108
1	0.9944	0.0056	0.9944	0.0056	0.005	0.45	0.9	1000	460.542	1.83609e-102
1	0.9949	0.0051	0.9949	0.0051	0.005	0.5	1	1000	487.578	2.40223e-108
1	0.0933	0.9067	0.0933	0.9067	0.003	0.0055	0.011	1000	25.6492	2.12183e-07
1	0.9858	0.0142	0.9858	0.0142	0.003	0.25	0.5	1000	665.085	5.86154e-147
1	0.9899	0.0101	0.9899	0.0101	0.003	0.35	0.7	1000	640.718	1.16818e-141
1	0.9922	0.0078	0.9922	0.0078	0.003	0.45	0.9	1000	680.042	3.27682e-150
1	0.993	0.007	0.993	0.007	0.003	0.5	1	1000	674.646	4.8845e-149
1	0.0917	0.9083	0.0917	0.9083	0.001	0.0055	0.011	1000	22.492	1.09855e-06
1	0.9819	0.0181	0.9819	0.0181	0.001	0.25	0.5	1000	863.26	4.76852e-190
1	0.9871	0.0129	0.9871	0.0129	0.001	0.35	0.7	1000	874.325	1.8741e-192
1	0.99	0.01	0.99	0.01	0.001	0.45	0.9	1000	862.61	6.59989e-190
1	0.991	0.009	0.991	0.009	0.001	0.5	1	1000	885.526	6.88272e-195
