# Supplementary material for: Dosage Transmission Disequilibrium Test (dTDT) for Linkage and Association Detection
Source: PLoS One. 2013 May 14;8(5):e63526. doi: 10.1371/journal.pone.0063526 (PMC3653954; doi:10.1371/journal.pone.0063526)
Supplement: Table S8 — Codominant (K = 0.1). (XLSX) [file pone.0063526.s008.xlsx]

## Sheet: codominant_0.1
R	p1	p2	q1	q2	f11	f12	f22	trios	chisq	pVal
0.5	0.0989	0.9011	0.0989	0.9011	0.09	0.055	0.11	1000	3.89351	0.0288585
0.5	0.969	0.031	0.969	0.031	0.09	0.25	0.5	1000	16.4029	2.70149e-05
0.5	0.9808	0.0192	0.9808	0.0192	0.09	0.35	0.7	1000	29.1842	3.3968e-08
0.5	0.9861	0.0139	0.9861	0.0139	0.09	0.45	0.9	1000	17.6821	1.37255e-05
0.5	0.9878	0.0122	0.9878	0.0122	0.09	0.5	1	1000	15.6977	3.92904e-05
0.5	0.0969	0.9031	0.0969	0.9031	0.07	0.055	0.11	1000	7.6386	0.0031674
0.5	0.918	0.082	0.918	0.082	0.07	0.25	0.5	1000	51.5592	3.5385e-13
0.5	0.9468	0.0532	0.9468	0.0532	0.07	0.35	0.7	1000	61.8767	1.85693e-15
0.5	0.9607	0.0393	0.9607	0.0393	0.07	0.45	0.9	1000	69.871	3.20964e-17
0.5	0.9652	0.0348	0.9652	0.0348	0.07	0.5	1	1000	71.1086	1.71359e-17
0.5	0.095	0.905	0.095	0.905	0.05	0.055	0.11	1000	5.33741	0.011974
0.5	0.8769	0.1231	0.8769	0.1231	0.05	0.25	0.5	1000	94.7998	1.06412e-22
0.5	0.9172	0.0828	0.9172	0.0828	0.05	0.35	0.7	1000	137.537	4.63278e-32
0.5	0.9377	0.0623	0.9377	0.0623	0.05	0.45	0.9	1000	130.062	2.00042e-30
0.5	0.9446	0.0554	0.9446	0.0554	0.05	0.5	1	1000	141.114	7.65051e-33
0.5	0.0933	0.9067	0.0933	0.9067	0.03	0.055	0.11	1000	6.1914	0.00725388
0.5	0.8426	0.1574	0.8426	0.1574	0.03	0.25	0.5	1000	124.536	3.24042e-29
0.5	0.8912	0.1088	0.8912	0.1088	0.03	0.35	0.7	1000	175.933	1.8829e-40
0.5	0.9169	0.0831	0.9169	0.0831	0.03	0.45	0.9	1000	180.085	2.33425e-41
0.5	0.9257	0.0743	0.9257	0.0743	0.03	0.5	1	1000	188.172	4.00401e-43
0.5	0.0917	0.9083	0.0917	0.9083	0.01	0.055	0.11	1000	6.80846	0.00508098
0.5	0.8132	0.1868	0.8132	0.1868	0.01	0.25	0.5	1000	176.296	1.56895e-40
0.5	0.8679	0.1321	0.8679	0.1321	0.01	0.35	0.7	1000	228.114	7.71996e-52
0.5	0.8978	0.1022	0.8978	0.1022	0.01	0.45	0.9	1000	249.923	1.35509e-56
0.5	0.9082	0.0918	0.9082	0.0918	0.01	0.5	1	1000	254.144	1.62849e-57
0.7	0.0989	0.9011	0.0989	0.9011	0.09	0.055	0.11	1000	9.95901	0.000869422
0.7	0.969	0.031	0.969	0.031	0.09	0.25	0.5	1000	33.229	4.21279e-09
0.7	0.9808	0.0192	0.9808	0.0192	0.09	0.35	0.7	1000	35.8331	1.10334e-09
0.7	0.9861	0.0139	0.9861	0.0139	0.09	0.45	0.9	1000	27.0742	1.01285e-07
0.7	0.9878	0.0122	0.9878	0.0122	0.09	0.5	1	1000	36.4423	8.06806e-10
0.7	0.0969	0.9031	0.0969	0.9031	0.07	0.055	0.11	1000	9.79487	0.00095166
0.7	0.918	0.082	0.918	0.082	0.07	0.25	0.5	1000	75.0937	2.27364e-18
0.7	0.9468	0.0532	0.9468	0.0532	0.07	0.35	0.7	1000	119.467	4.17136e-28
0.7	0.9607	0.0393	0.9607	0.0393	0.07	0.45	0.9	1000	113.857	7.06148e-27
0.7	0.9652	0.0348	0.9652	0.0348	0.07	0.5	1	1000	123.415	5.701e-29
0.7	0.095	0.905	0.095	0.905	0.05	0.055	0.11	1000	12.5387	0.00021333
0.7	0.8769	0.1231	0.8769	0.1231	0.05	0.25	0.5	1000	168.769	6.91211e-39
0.7	0.9172	0.0828	0.9172	0.0828	0.05	0.35	0.7	1000	187.074	6.95607e-43
0.7	0.9377	0.0623	0.9377	0.0623	0.05	0.45	0.9	1000	212.403	2.06301e-48
0.7	0.9446	0.0554	0.9446	0.0554	0.05	0.5	1	1000	217.909	1.29879e-49
0.7	0.0933	0.9067	0.0933	0.9067	0.03	0.055	0.11	1000	16.5043	2.5601e-05
0.7	0.8426	0.1574	0.8426	0.1574	0.03	0.25	0.5	1000	213.043	1.49598e-48
0.7	0.8912	0.1088	0.8912	0.1088	0.03	0.35	0.7	1000	285.942	1.91142e-64
0.7	0.9169	0.0831	0.9169	0.0831	0.03	0.45	0.9	1000	315.79	6.00291e-71
0.7	0.9257	0.0743	0.9257	0.0743	0.03	0.5	1	1000	309.927	1.13618e-69
0.7	0.0917	0.9083	0.0917	0.9083	0.01	0.055	0.11	1000	13.0852	0.000158896
0.7	0.8132	0.1868	0.8132	0.1868	0.01	0.25	0.5	1000	306.77	5.53662e-69
0.7	0.8679	0.1321	0.8679	0.1321	0.01	0.35	0.7	1000	347.555	7.23961e-78
0.7	0.8978	0.1022	0.8978	0.1022	0.01	0.45	0.9	1000	402.211	9.11222e-90
0.7	0.9082	0.0918	0.9082	0.0918	0.01	0.5	1	1000	419.682	1.43411e-93
0.9	0.0989	0.9011	0.0989	0.9011	0.09	0.055	0.11	1000	19.4191	5.49521e-06
0.9	0.969	0.031	0.969	0.031	0.09	0.25	0.5	1000	33.9002	2.98182e-09
0.9	0.9808	0.0192	0.9808	0.0192	0.09	0.35	0.7	1000	51.6188	3.43262e-13
0.9	0.9861	0.0139	0.9861	0.0139	0.09	0.45	0.9	1000	57.6398	1.60036e-14
0.9	0.9878	0.0122	0.9878	0.0122	0.09	0.5	1	1000	73.5471	4.97833e-18
0.9	0.0969	0.9031	0.0969	0.9031	0.07	0.055	0.11	1000	16.0452	3.26643e-05
0.9	0.918	0.082	0.918	0.082	0.07	0.25	0.5	1000	108.723	9.4154e-26
0.9	0.9468	0.0532	0.9468	0.0532	0.07	0.35	0.7	1000	155.227	6.28633e-36
0.9	0.9607	0.0393	0.9607	0.0393	0.07	0.45	0.9	1000	161.688	2.43428e-37
0.9	0.9652	0.0348	0.9652	0.0348	0.07	0.5	1	1000	196.33	6.63695e-45
0.9	0.095	0.905	0.095	0.905	0.05	0.055	0.11	1000	17.492	1.5176e-05
0.9	0.8769	0.1231	0.8769	0.1231	0.05	0.25	0.5	1000	233.739	4.57879e-53
0.9	0.9172	0.0828	0.9172	0.0828	0.05	0.35	0.7	1000	264.152	1.07199e-59
0.9	0.9377	0.0623	0.9377	0.0623	0.05	0.45	0.9	1000	317.159	3.02016e-71
0.9	0.9446	0.0554	0.9446	0.0554	0.05	0.5	1	1000	295.049	1.9811e-66
0.9	0.0933	0.9067	0.0933	0.9067	0.03	0.055	0.11	1000	19.8746	4.32555e-06
0.9	0.8426	0.1574	0.8426	0.1574	0.03	0.25	0.5	1000	326.324	3.04568e-73
0.9	0.8912	0.1088	0.8912	0.1088	0.03	0.35	0.7	1000	358.395	3.15641e-80
0.9	0.9169	0.0831	0.9169	0.0831	0.03	0.45	0.9	1000	430.1	7.74689e-96
0.9	0.9257	0.0743	0.9257	0.0743	0.03	0.5	1	1000	430.713	5.69768e-96
0.9	0.0917	0.9083	0.0917	0.9083	0.01	0.055	0.11	1000	31.8637	8.51414e-09
0.9	0.8132	0.1868	0.8132	0.1868	0.01	0.25	0.5	1000	407.825	5.46537e-91
0.9	0.8679	0.1321	0.8679	0.1321	0.01	0.35	0.7	1000	508.63	6.31146e-113
0.9	0.8978	0.1022	0.8978	0.1022	0.01	0.45	0.9	1000	565.655	2.47802e-125
0.9	0.9082	0.0918	0.9082	0.0918	0.01	0.5	1	1000	588.087	3.27079e-130
1	0.0989	0.9011	0.0989	0.9011	0.09	0.055	0.11	1000	16.2084	2.99522e-05
1	0.969	0.031	0.969	0.031	0.09	0.25	0.5	1000	47.1865	3.293e-12
1	0.9808	0.0192	0.9808	0.0192	0.09	0.35	0.7	1000	44.3704	1.38823e-11
1	0.9861	0.0139	0.9861	0.0139	0.09	0.45	0.9	1000	71.0025	1.80834e-17
1	0.9878	0.0122	0.9878	0.0122	0.09	0.5	1	1000	79.1025	2.98491e-19
1	0.0969	0.9031	0.0969	0.9031	0.07	0.055	0.11	1000	21.0428	2.34404e-06
1	0.918	0.082	0.918	0.082	0.07	0.25	0.5	1000	156.386	3.50818e-36
1	0.9468	0.0532	0.9468	0.0532	0.07	0.35	0.7	1000	192.829	3.85586e-44
1	0.9607	0.0393	0.9607	0.0393	0.07	0.45	0.9	1000	208.131	1.76494e-47
1	0.9652	0.0348	0.9652	0.0348	0.07	0.5	1	1000	221.222	2.45911e-50
1	0.095	0.905	0.095	0.905	0.05	0.055	0.11	1000	36.174	9.26026e-10
1	0.8769	0.1231	0.8769	0.1231	0.05	0.25	0.5	1000	256.95	3.98043e-58
1	0.9172	0.0828	0.9172	0.0828	0.05	0.35	0.7	1000	307.052	4.80607e-69
1	0.9377	0.0623	0.9377	0.0623	0.05	0.45	0.9	1000	354.771	1.94251e-79
1	0.9446	0.0554	0.9446	0.0554	0.05	0.5	1	1000	363.164	2.88967e-81
1	0.0933	0.9067	0.0933	0.9067	0.03	0.055	0.11	1000	25.6542	2.11641e-07
1	0.8426	0.1574	0.8426	0.1574	0.03	0.25	0.5	1000	383.899	8.83508e-86
1	0.8912	0.1088	0.8912	0.1088	0.03	0.35	0.7	1000	457.56	8.18061e-102
1	0.9169	0.0831	0.9169	0.0831	0.03	0.45	0.9	1000	486.589	3.94292e-108
1	0.9257	0.0743	0.9257	0.0743	0.03	0.5	1	1000	512.42	9.44957e-114
1	0.0917	0.9083	0.0917	0.9083	0.01	0.055	0.11	1000	35.1682	1.55297e-09
1	0.8132	0.1868	0.8132	0.1868	0.01	0.25	0.5	1000	494.871	6.22008e-110
1	0.8679	0.1321	0.8679	0.1321	0.01	0.35	0.7	1000	592.59	3.42944e-131
1	0.8978	0.1022	0.8978	0.1022	0.01	0.45	0.9	1000	618.416	8.27988e-137
1	0.9082	0.0918	0.9082	0.0918	0.01	0.5	1	1000	653.894	1.59148e-144
