# Supplementary material for: Dosage Transmission Disequilibrium Test (dTDT) for Linkage and Association Detection
Source: PLoS One. 2013 May 14;8(5):e63526. doi: 10.1371/journal.pone.0063526 (PMC3653954; doi:10.1371/journal.pone.0063526)
Supplement: Table S9 — Codominant (K = 0.2). (XLSX) [file pone.0063526.s009.xlsx]

## Sheet: codominant_0.2
R	p1	p2	q1	q2	f11	f12	f22	trios	chisq	pVal
0.5	0.0989	0.9011	0.0989	0.9011	0.18	0.11	0.22	1000	8.84812	0.00160746
0.5	0.8767	0.1233	0.8767	0.1233	0.18	0.25	0.5	1000	2.04971	0.0999942
0.5	0.9429	0.0571	0.9429	0.0571	0.18	0.35	0.7	1000	10.2459	0.000742619
0.5	0.9634	0.0366	0.9634	0.0366	0.18	0.45	0.9	1000	16.7864	2.20454e-05
0.5	0.969	0.031	0.969	0.031	0.18	0.5	1	1000	16.9305	2.04255e-05
0.5	0.0969	0.9031	0.0969	0.9031	0.14	0.11	0.22	1000	13.145	0.00015386
0.5	0.763	0.237	0.763	0.237	0.14	0.25	0.5	1000	28.6986	4.36681e-08
0.5	0.8634	0.1366	0.8634	0.1366	0.14	0.35	0.7	1000	33.54	3.58936e-09
0.5	0.9053	0.0947	0.9053	0.0947	0.14	0.45	0.9	1000	57.4265	1.78382e-14
0.5	0.918	0.082	0.918	0.082	0.14	0.5	1	1000	57.0109	2.20381e-14
0.5	0.095	0.905	0.095	0.905	0.1	0.11	0.22	1000	8.15447	0.0023686
0.5	0.6972	0.3028	0.6972	0.3028	0.1	0.25	0.5	1000	46.2411	5.33679e-12
0.5	0.8074	0.1926	0.8074	0.1926	0.1	0.35	0.7	1000	63.253	9.22882e-16
0.5	0.8599	0.1401	0.8599	0.1401	0.1	0.45	0.9	1000	100.409	6.2599e-24
0.5	0.8769	0.1231	0.8769	0.1231	0.1	0.5	1	1000	94.1452	1.48126e-22
0.5	0.0933	0.9067	0.0933	0.9067	0.06	0.11	0.22	1000	6.49779	0.00607505
0.5	0.6508	0.3492	0.6508	0.3492	0.06	0.25	0.5	1000	84.9539	1.54462e-20
0.5	0.7644	0.2356	0.7644	0.2356	0.06	0.35	0.7	1000	91.9887	4.40516e-22
0.5	0.8229	0.1771	0.8229	0.1771	0.06	0.45	0.9	1000	126.163	1.42699e-29
0.5	0.8426	0.1574	0.8426	0.1574	0.06	0.5	1	1000	137.44	4.8658e-32
0.5	0.0917	0.9083	0.0917	0.9083	0.02	0.11	0.22	1000	14.0378	9.52761e-05
0.5	0.6151	0.3849	0.6151	0.3849	0.02	0.25	0.5	1000	103.425	1.36479e-24
0.5	0.7295	0.2705	0.7295	0.2705	0.02	0.35	0.7	1000	170.487	2.91255e-39
0.5	0.7917	0.2083	0.7917	0.2083	0.02	0.45	0.9	1000	167.716	1.17351e-38
0.5	0.8132	0.1868	0.8132	0.1868	0.02	0.5	1	1000	174.703	3.49443e-40
0.7	0.0989	0.9011	0.0989	0.9011	0.18	0.11	0.22	1000	10.7523	0.000562771
0.7	0.8767	0.1233	0.8767	0.1233	0.18	0.25	0.5	1000	11.0817	0.000470156
0.7	0.9429	0.0571	0.9429	0.0571	0.18	0.35	0.7	1000	13.6863	0.000115032
0.7	0.9634	0.0366	0.9634	0.0366	0.18	0.45	0.9	1000	12.8963	0.000175902
0.7	0.969	0.031	0.969	0.031	0.18	0.5	1	1000	23.7549	5.68504e-07
0.7	0.0969	0.9031	0.0969	0.9031	0.14	0.11	0.22	1000	18.7181	7.94698e-06
0.7	0.763	0.237	0.763	0.237	0.14	0.25	0.5	1000	46.4509	4.79443e-12
0.7	0.8634	0.1366	0.8634	0.1366	0.14	0.35	0.7	1000	65.7721	2.56838e-16
0.7	0.9053	0.0947	0.9053	0.0947	0.14	0.45	0.9	1000	82.9238	4.31418e-20
0.7	0.918	0.082	0.918	0.082	0.14	0.5	1	1000	81.2367	1.01322e-19
0.7	0.095	0.905	0.095	0.905	0.1	0.11	0.22	1000	15.9047	3.51959e-05
0.7	0.6972	0.3028	0.6972	0.3028	0.1	0.25	0.5	1000	81.0013	1.14143e-19
0.7	0.8074	0.1926	0.8074	0.1926	0.1	0.35	0.7	1000	111.517	2.29961e-26
0.7	0.8599	0.1401	0.8599	0.1401	0.1	0.45	0.9	1000	128.288	4.89259e-30
0.7	0.8769	0.1231	0.8769	0.1231	0.1	0.5	1	1000	144.416	1.45038e-33
0.7	0.0933	0.9067	0.0933	0.9067	0.06	0.11	0.22	1000	5.891	0.00864174
0.7	0.6508	0.3492	0.6508	0.3492	0.06	0.25	0.5	1000	125.98	1.56541e-29
0.7	0.7644	0.2356	0.7644	0.2356	0.06	0.35	0.7	1000	165.552	3.48573e-38
0.7	0.8229	0.1771	0.8229	0.1771	0.06	0.45	0.9	1000	211.331	3.53528e-48
0.7	0.8426	0.1574	0.8426	0.1574	0.06	0.5	1	1000	240.467	1.56185e-54
0.7	0.0917	0.9083	0.0917	0.9083	0.02	0.11	0.22	1000	19.4081	5.52715e-06
0.7	0.6151	0.3849	0.6151	0.3849	0.02	0.25	0.5	1000	185.611	1.45091e-42
0.7	0.7295	0.2705	0.7295	0.2705	0.02	0.35	0.7	1000	234.324	3.41379e-53
0.7	0.7917	0.2083	0.7917	0.2083	0.02	0.45	0.9	1000	284.547	3.84896e-64
0.7	0.8132	0.1868	0.8132	0.1868	0.02	0.5	1	1000	302.1	5.76202e-68
0.9	0.0989	0.9011	0.0989	0.9011	0.18	0.11	0.22	1000	21.1535	2.21207e-06
0.9	0.8767	0.1233	0.8767	0.1233	0.18	0.25	0.5	1000	16.3606	2.76274e-05
0.9	0.9429	0.0571	0.9429	0.0571	0.18	0.35	0.7	1000	24.6776	3.51621e-07
0.9	0.9634	0.0366	0.9634	0.0366	0.18	0.45	0.9	1000	32.884	5.03201e-09
0.9	0.969	0.031	0.969	0.031	0.18	0.5	1	1000	42.864	2.99956e-11
0.9	0.0969	0.9031	0.0969	0.9031	0.14	0.11	0.22	1000	17.0874	1.87973e-05
0.9	0.763	0.237	0.763	0.237	0.14	0.25	0.5	1000	70.9485	1.85851e-17
0.9	0.8634	0.1366	0.8634	0.1366	0.14	0.35	0.7	1000	79.5	2.44077e-19
0.9	0.9053	0.0947	0.9053	0.0947	0.14	0.45	0.9	1000	121.825	1.27063e-28
0.9	0.918	0.082	0.918	0.082	0.14	0.5	1	1000	139.182	2.02319e-32
0.9	0.095	0.905	0.095	0.905	0.1	0.11	0.22	1000	21.5641	1.7843e-06
0.9	0.6972	0.3028	0.6972	0.3028	0.1	0.25	0.5	1000	126.757	1.05779e-29
0.9	0.8074	0.1926	0.8074	0.1926	0.1	0.35	0.7	1000	164.216	6.82538e-38
0.9	0.8599	0.1401	0.8599	0.1401	0.1	0.45	0.9	1000	184.65	2.35248e-42
0.9	0.8769	0.1231	0.8769	0.1231	0.1	0.5	1	1000	227.598	1.00005e-51
0.9	0.0933	0.9067	0.0933	0.9067	0.06	0.11	0.22	1000	25.6468	2.12456e-07
0.9	0.6508	0.3492	0.6508	0.3492	0.06	0.25	0.5	1000	165.629	3.35241e-38
0.9	0.7644	0.2356	0.7644	0.2356	0.06	0.35	0.7	1000	239.828	2.15299e-54
0.9	0.8229	0.1771	0.8229	0.1771	0.06	0.45	0.9	1000	292.023	9.03988e-66
0.9	0.8426	0.1574	0.8426	0.1574	0.06	0.5	1	1000	312.124	3.77516e-70
0.9	0.0917	0.9083	0.0917	0.9083	0.02	0.11	0.22	1000	28.0186	6.20921e-08
0.9	0.6151	0.3849	0.6151	0.3849	0.02	0.25	0.5	1000	250.045	1.27435e-56
0.9	0.7295	0.2705	0.7295	0.2705	0.02	0.35	0.7	1000	353.399	3.86585e-79
0.9	0.7917	0.2083	0.7917	0.2083	0.02	0.45	0.9	1000	405.797	1.51032e-90
0.9	0.8132	0.1868	0.8132	0.1868	0.02	0.5	1	1000	418.093	3.18133e-93
1	0.0989	0.9011	0.0989	0.9011	0.18	0.11	0.22	1000	18.86	7.3747e-06
1	0.8767	0.1233	0.8767	0.1233	0.18	0.25	0.5	1000	22.5255	1.07952e-06
1	0.9429	0.0571	0.9429	0.0571	0.18	0.35	0.7	1000	33.2463	4.17529e-09
1	0.9634	0.0366	0.9634	0.0366	0.18	0.45	0.9	1000	41.4435	6.20641e-11
1	0.969	0.031	0.969	0.031	0.18	0.5	1	1000	27.4145	8.49061e-08
1	0.0969	0.9031	0.0969	0.9031	0.14	0.11	0.22	1000	38.6773	2.56166e-10
1	0.763	0.237	0.763	0.237	0.14	0.25	0.5	1000	80.2643	1.65756e-19
1	0.8634	0.1366	0.8634	0.1366	0.14	0.35	0.7	1000	115.233	3.5278e-27
1	0.9053	0.0947	0.9053	0.0947	0.14	0.45	0.9	1000	154.957	7.19866e-36
1	0.918	0.082	0.918	0.082	0.14	0.5	1	1000	137.572	4.55362e-32
1	0.095	0.905	0.095	0.905	0.1	0.11	0.22	1000	28.2743	5.43914e-08
1	0.6972	0.3028	0.6972	0.3028	0.1	0.25	0.5	1000	149.577	1.07936e-34
1	0.8074	0.1926	0.8074	0.1926	0.1	0.35	0.7	1000	202.107	3.64102e-46
1	0.8599	0.1401	0.8599	0.1401	0.1	0.45	0.9	1000	225	3.68714e-51
1	0.8769	0.1231	0.8769	0.1231	0.1	0.5	1	1000	264.221	1.03516e-59
1	0.0933	0.9067	0.0933	0.9067	0.06	0.11	0.22	1000	32.3625	6.58354e-09
1	0.6508	0.3492	0.6508	0.3492	0.06	0.25	0.5	1000	207.521	2.39731e-47
1	0.7644	0.2356	0.7644	0.2356	0.06	0.35	0.7	1000	284.255	4.45413e-64
1	0.8229	0.1771	0.8229	0.1771	0.06	0.45	0.9	1000	339.165	4.86263e-76
1	0.8426	0.1574	0.8426	0.1574	0.06	0.5	1	1000	370.915	5.93192e-83
1	0.0917	0.9083	0.0917	0.9083	0.02	0.11	0.22	1000	29.5194	2.85629e-08
1	0.6151	0.3849	0.6151	0.3849	0.02	0.25	0.5	1000	301.584	7.46614e-68
1	0.7295	0.2705	0.7295	0.2705	0.02	0.35	0.7	1000	411.914	7.0401e-92
1	0.7917	0.2083	0.7917	0.2083	0.02	0.45	0.9	1000	481.331	5.49613e-107
1	0.8132	0.1868	0.8132	0.1868	0.02	0.5	1	1000	521.898	8.19289e-116
